# Supplementary material for: Regulatory Influence of Galanin and GALR1/GALR2 Receptors on Inflamed Uterus Contractility in Pigs
Source: Int J Mol Sci. 2021 Jun 15;22(12):6415. doi: 10.3390/ijms22126415 (PMC8232690; doi:10.3390/ijms22126415)
Supplement: Supplementary file 1 [file ijms-22-06415-s001.zip]

Archive with 1 entries (1 files):
- ijms-1248122-supplementary.pdf
